# Supplementary material for: Health Care Professionals’ Concerns About Medical AI and Psychological Barriers and Strategies for Successful Implementation: Scoping Review
Source: J Med Internet Res. 2025 Apr 23;27:e66986. doi: 10.2196/66986 (PMC12059500; doi:10.2196/66986)
Supplement: Multimedia Appendix 1 [file jmir_v27i1e66986_app1.xlsx]

## Sheet: vMB
TITLE	AUTHOR	JOURNAL	YEAR	TYPE	ATTITUDE TYPE	THEME	LINK	CONSERNS
Applied artificial intelligence and trust—The case of autonomous vehicles and medical assistance devices	Monika Hengstler	Technological Forecasting and Social Change	2015	case studies	skepticism	High-level perspective	https://www.sciencedirect.com/science/article/pii/S0040162515004187	technology may be not visible
Influence of AI ethics awareness, attitude, anxiety, and self-efficacy on nursing students' behavioral intentions	Yeunhee Kwak	BMC Nursing	2022	qualitative study	anxiety	High-level perspective	https://bmcnurs.biomedcentral.com/articles/10.1186/s12912-022-01048-0	ethical concers, not knowing enough about the technology
Diversity in people's reluctance to use medical artificial intelligence: Identifying subgroups through latent profile analysis	Haixia Wang	Frontiers in Artificial Intelligence	2022	qualitative study	reluctance	High-level perspective	https://www.frontiersin.org/articles/10.3389/frai.2022.1006173/full	lack of knowledge
Is Artificial Intelligence the New Friend for Radiologists? A Review Article	Sravani Gampala	Cureus	2020	review	fear	High-level perspective	https://www.ncbi.nlm.nih.gov/pmc/articles/PMC7682942/	automation bias, ethical concerns, job replacement
Artificial Intelligence in Modern Medicine - The Evolving Necessity of the Present and Role in Transforming the Future of Medical Care	Pradnya Brijmohan Bhattad	Cureus	2020	review	fear	High-level perspective	https://pubmed.ncbi.nlm.nih.gov/32528777/	job replacement
Artificial intelligence (AI) in medicine, current applications and future role with special emphasis on its potential and promise in pathology: present and future impact, obstacles including costs and acceptance among pathologists, practical and philosophical considerations. A comprehensive review	Zubair Ahmad	Diagnostic Pathology	2021	review	fear	High-level perspective	https://diagnosticpathology.biomedcentral.com/articles/10.1186/s13000-021-01085-4	job replacement, legal responsibility, ethical concers, data transparency,
Artificial intelligence powers digital medicine	Alexander L. Fogel	Nature Partner Journals Digital Medicine	2018	review	fear	High-level perspective	https://www.ncbi.nlm.nih.gov/pmc/articles/pmid/31304291/	black box warning, AI outperfoms human
Resistance to Medical Artificial Intelligence	Chiara Longoni	Journal of Consumer Research	2019	review	resistance	High-level perspective	https://doi.org/10.1093/jcr/ucz013	uniqness neglect
Promise and Provisos of Artificial Intelligence and Machine Learning in Healthcare	Anish Bhardwaj	Journal of healthcare leadership	2022	review	skepticism	High-level perspective	https://www.ncbi.nlm.nih.gov/pmc/articles/PMC9309280/	Reliability of input data, interpretation of output data, data proprietorship, consumer privacy, and liability issues, interaction with patients, data leaks, will require adaptation from HPs, high costs, accuracy
Exploring knowledge, attitudes, and practices towards artificial intelligence among health professions' students in Jordan	Walid Al-Qerem	BMC Medical Informatics and Decision Making	2023	qualitative study	skepticism	National	https://www.ncbi.nlm.nih.gov/pmc/articles/PMC10722664/	AI replacing human, lack of knowledge, access, time constraints, and curriculum gaps.
Impact of artificial intelligence on US medical students' choice of radiology	Kristen Reeder	Clinical Imaging	2021	qualitative study	anxiety	National	https://www.clinicalimaging.org/article/S0899-7071(21)00392-2/fulltext	replacement, decrease in job opportunities
Influence of Artificial Intelligence on Canadian Medical Students' Preference for Radiology Specialty: ANational Survey Study	Bo Gong	Academic Radiology	2019	qualitative study	anxiety	National	https://www.academicradiology.org/article/S1076-6332(18)30471-9/fulltext	“displacement” (not “replacement”)
Nursing students' intent to use AI-based healthcare technology: Path analysis using the unified theory of acceptance and use of technology	Yeunhee Kwak	Nurse Education Today	2022	qualitative study	anxiety	National	https://pubmed.ncbi.nlm.nih.gov/36116387/	concerns regarding patients' legal rights, personal health information, and patient safety as well as criticism regarding the uncertainty of long-term effects, education is slow
Responsible Use of Artificial Intelligence in Dentistry: Survey on Dentists' and Final-Year Undergraduates' Perspectives	Jelena Roganović	Healthcare (Basel)	2023	qualitative study	fear	National	https://pubmed.ncbi.nlm.nih.gov/37239766/	fear of being replaced, lack of knowledge, lack of regulatory policy. ethical issues
Opinion research among Russian Physicians on the application of technologies using artificial intelligence in the field of medicine and health care	I A Orlova	BMC health services research	2023	qualitative study	fear	National	https://pubmed.ncbi.nlm.nih.gov/37442981/	fear that specialists with little experience took part in the development of AI, lack of flexibility and limited application on controversial issues fear of replacement
The integration of artificial intelligence in medical imaging practice: Perspectives of African radiographers	B O Botwe	Radiography	2021	qualitative study	fear	National	https://pubmed.ncbi.nlm.nih.gov/33622574/	Fear of job losses, lack of knowledge.urgent need for stakeholders
Perspectives of radiographers on the emergence of artificial intelligence in diagnostic imaging in Saudi Arabia	Faten Mane Aldhafeeri	Insights Imaging	2022	qualitative study	fear	National	https://pubmed.ncbi.nlm.nih.gov/36417029/	high cost of equipment, inadequate knowledge, radiologists' fear of losing employment, and concerns related to potential medical errors and cyber threats.
Perceptions of Canadian radiation oncologists, radiation physicists, radiation therapists and radiation trainees about the impact of artificial intelligence in radiation oncology - national survey	Kristen Wong	Journal of medical imaging and radiation sciences	2020	qualitative study	fear	National	https://pubmed.ncbi.nlm.nih.gov/33323332/	fear of losing jobs and shift of practice
A qualitative study to explore opinions of Saudi Arabian radiologists concerning AI-based applications and their impact on the future of the radiology	Walaa Alsharif,	British journal of radiology open	2022	qualitative study	reluctance, fear	National	https://pubmed.ncbi.nlm.nih.gov/36105424/	lack of training and support, fear of error and concerns about losing jobs and/or power, absence of a governing body and training programmes.
Healthcare Professionals' Expectations of Medical Artificial Intelligence and Strategies for its Clinical Implementation: A Qualitative Study	Junsang Yoo	Healthcare Informatics Research	2023	qualitative study	skepticism	National	https://pubmed.ncbi.nlm.nih.gov/36792102/	distortions in the workflow, deskilling, alert fatigue, and unsophisticated algorithms. what to do if medical AI decisions contradicted their judgment
The impact of artificial intelligence on clinical education: perceptions of postgraduate trainee doctors in London (UK) and recommendations for trainers	Maya Banerjee	BMC medical education	2021	qualitative study	skepticism	National	https://pubmed.ncbi.nlm.nih.gov/34391424/	insufficient AI training in their current curricula, they are skeptical if it would improve clinical judgement, it may reduce educational opportunities to develop 'clinical judgement' and 'practical skills'.
A survey on the future of radiology among radiologists, medical students and surgeons: Students and surgeons tend to be more skeptical about artificial intelligence and radiologists may fear that other disciplines take over	Jasper van Hoek	European Journal of Radiology	2019	qualitative study	skepticism, fear	National	https://www.ejradiology.com/article/S0720-048X(19)30392-4/fulltext#	potential threat to diagnostic radiology, “turf losses”.
Acceptance of clinical artificial intelligence among physicians and medical students: A systematic review with cross-sectional survey	Mingyang Chen	Frontiers in Medicine	2022	review	anxiety	Technostress	https://www.frontiersin.org/articles/10.3389/fmed.2022.990604/full	concerned about the potential for unpredictable, incorrect results, job replacement
Artificial Intelligence and employee's health - new challenges	Jolanta Walusiak-Skorupa	Medicina Pracy Workers Health and Safety	2023	review	fear	Technostress	http://medpr.imp.lodz.pl/Sztuczna-inteligencja-a-zdrowie-pracownika-nowe-wyzwania,170439,0,2.html	urgent need of relevant legislation
Artificial Intelligence in Anesthetic Care: A Survey of Physician Anesthesiologists	Carlos E Estrada Alamo	Anesthesia and analgesia.	2023	qualitative study	anxiety	Technostress	https://pubmed.ncbi.nlm.nih.gov/38055624/	AI will outperform human, job loss, absence of algorithmic transparency, possibility of medical errors, n ambiguous environment regarding malpractice,
Increasing acceptance of medical AI: The role of medical staff participation in AI development	Weiwei Huo	International Journal of Medical Informatics	2023	qualitative study	anxiety	Technostress	https://www.sciencedirect.com/science/article/pii/S1386505623000916?via=ihub	need of medical staff participation developing AI, speciesism
Impact of the Rise of Artificial Intelligence in Radiology: What Do Students Think?	Andrés Barreiro-Ares	International journal of environmental research and public health.	2023	qualitative study	fear	Technostress	https://pubmed.ncbi.nlm.nih.gov/36674348/	lack of knowledge, need to implement well-established ethical principles
Towards successful implementation of artificial intelligence in skin cancer care: a qualitative study exploring the views of dermatologists and general practitioners	Tobias E Sangers	Archives of Dermatological Research	2023	qualitative study	fear	Technostress	https://pubmed.ncbi.nlm.nih.gov/36477587/	Doubts about accuracy, risk of health inequalities, and fear of replacement, algorithm transparency, fear of replacement, need of adequate regulation
An international survey on AI in radiology in 1,041 radiologists and radiology residents part 1: fear of replacement, knowledge, and attitude	Merel Huisman	European Radiology	2021	qualitative study	fear	Technostress	https://pubmed.ncbi.nlm.nih.gov/33744991/	fear of replacement by AI, lack of adaquate education
Identity Threats as a Reason for Resistance to Artificial Intelligence: Survey Study With Medical Students and Professionals	Ekaterina Jussupow	JMIR Formative Research	2022	qualitative study	resistance	Technostress	https://formative.jmir.org/2022/3/e28750	AI as threat to professional capabilities, identity threats, threats to professional recognition
Acceptance and Resistance of New Digital Technologies in Medicine: Qualitative Study	Sabur Safi	Journal of Research Protocols	2018	qualitative study	resistance	Technostress	https://www.researchprotocols.org/2018/12/e11072	technology would interfere with HPS ability to make independent diagnoses and their relationships with patients. technology can be a means of management control, fear from the change
Knowledge and attitudes towards artificial intelligence in imaging: a look at the quantitative survey literature	Abhishta Bhandari	Clinical Imaging	2021	review	anxiety	Technostress	https://www.clinicalimaging.org/article/S0899-7071(21)00338-7/fulltext	Students had anxiety relating to future job prospects, lack of human interaction and accountability during error.

## Sheet: Sheet 1
Table 1
TITLE	AUTHOR	JOURNAL	YEAR	TYPE	ATTITUDE TYPE	THEME	LINK
Identity Threats as a Reason for Resistance to Artificial Intelligence: Survey Study With Medical Students and Professionals	Ekaterina Jussupow	JMIR Formative Research	2022	survey study	resistance	1.2	https://formative.jmir.org/2022/3/e28750
A survey on the future of radiology among radiologists, medical students and surgeons: Students and surgeons tend to be more skeptical about artificial intelligence and radiologists may fear that other disciplines take over	Jasper van Hoek	EUROPEAN JOURNAL OF RADIOLOGY	2019	survey study	skepticism, fear	1	https://www.ejradiology.com/article/S0720-048X(19)30392-4/fulltext#
An international survey on AI in radiology in 1,041 radiologists and radiology residents part 1: fear of replacement, knowledge, and attitude	Merel Huisman	EUROPEAN RADIOLOGY	2021	survey study	fear	1	https://pubmed.ncbi.nlm.nih.gov/33744991/
Is Artificial Intelligence the New Friend for Radiologists? A Review Article	Sravani Gampala	CUREUS	2020	scoping review	fear	3, 4	https://www.ncbi.nlm.nih.gov/pmc/articles/PMC7682942/
Psychological factors underlying attitudes toward AI tools	Julian De Freitas	NATURAL HUMAN BEHAVIOR	2023	review	resistance	1,2,3,4,	https://pubmed.ncbi.nlm.nih.gov/37985913/
Healthcare Professionals' Expectations of Medical Artificial Intelligence and Strategies for its Clinical Implementation: A Qualitative Study	Junsang Yoo	Healthcare Informatics Research	2023	qualitative study	skepticism	1.3	https://pubmed.ncbi.nlm.nih.gov/36792102/
Resistance to Medical Artificial Intelligence	Chiara Longoni	Journal of Consumer Research	2019	review	resistance	3.4	https://academic.oup.com/jcr
Applied artificial intelligence and trust—The case of autonomous vehicles and medical assistance devices	Monika Hengstler	Technological Forecasting and Social Change	2015	case studies	skepticism	3	https://www.sciencedirect.com/science/article/pii/S0040162515004187
Acceptance and Resistance of New Digital Technologies in Medicine: Qualitative Study	Sabur Safi	Journal of Research Protocols	2018	qualitative study	resistance	1,2,3,4,	https://www.researchprotocols.org/2018/12/e11072
Uniqueness neglect on consumer resistance to AI	Yupeng Mou,	Marketing Intelligence & Planning	2023	experiment original study	resistance	4	https://www.emerald.com/insight/content/doi/10.1108/MIP-11-2022-0505/full/html
Who Is Skeptical About Scientific Innovation? Examining Worldview Predictors of Artificial Intelligence, Nanotechnology, and Human Gene Editing Attitudes	Bojana Većkalov	Science Communication	2023	experimental studies	skepticism	2.3	https://journals.sagepub.com/doi/full/10.1177/10755470231184203
Diversity in people's reluctance to use medical artificial intelligence: Identifying subgroups through latent profile analysis	Haixia Wang	Frontiers in Artificial Intelligence	2022	ORIGINAL RESEARCH article	reluctance	1,2,4,	https://www.frontiersin.org/articles/10.3389/frai.2022.1006173/full
Increasing acceptance of medical AI: The role of medical staff participation in AI development	Weiwei Huo	International Journal of Medical Informatics	2023	original study	anxiety	1,2,3,	https://www.sciencedirect.com/science/article/pii/S1386505623000916?via=ihub
Nursing students' intent to use AI-based healthcare technology: Path analysis using the unified theory of acceptance and use of technology	Yeunhee Kwak	Nurse Education Today	2022	cross-sectional survey study	anxiety	2.3	https://pubmed.ncbi.nlm.nih.gov/36116387/
Influence of AI ethics awareness, attitude, anxiety, and self-efficacy on nursing students' behavioral intentions	Yeunhee Kwak	BMC Nursing	2022	ORIGINAL RESEARCH article	anxiety	3.4	https://bmcnurs.biomedcentral.com/articles/10.1186/s12912-022-01048-0
Acceptance of clinical artificial intelligence among physicians and medical students: A systematic review with cross-sectional survey	Mingyang Chen	Frontiers in Medicine	2022	ORIGINAL RESEARCH article systematic review,	anxiety	1,2,3	https://www.frontiersin.org/articles/10.3389/fmed.2022.990604/full
Perspectives of radiographers on the emergence of artificial intelligence in diagnostic imaging in Saudi Arabia	Faten Mane Aldhafeeri	Insights Imaging	2022	online survey original study	fear	1, 3	https://pubmed.ncbi.nlm.nih.gov/36417029/
[Artificial Intelligence and employee's health - new challenges]	Jolanta Walusiak-Skorupa	Medicina Pracy Workers Health and Safety	2023	scoping review	fear	3	http://medpr.imp.lodz.pl/Sztuczna-inteligencja-a-zdrowie-pracownika-nowe-wyzwania,170439,0,2.html
Influence of Artificial Intelligence on Canadian Medical Students' Preference for Radiology Specialty: ANational Survey Study	Bo Gong	Academic Radiology	2019	survey, original study	anxiety	1, 3	https://www.academicradiology.org/article/S1076-6332(18)30471-9/fulltext
Towards successful implementation of artificial intelligence in skin cancer care: a qualitative study exploring the views of dermatologists and general practitioners	Tobias E Sangers	Archives of Dermatological Research	2023	study	fear	1	https://pubmed.ncbi.nlm.nih.gov/36477587/
Knowledge and attitudes towards artificial intelligence in imaging: a look at the quantitative survey literature	Abhishta Bhandari	Clinical Imaging	2021	review	anxiety	1	https://www.clinicalimaging.org/article/S0899-7071(21)00338-7/fulltext
Promise and Provisos of Artificial Intelligence and Machine Learning in Healthcare	Anish Bhardwaj	Journal of healthcare leadership	2022	review	skepticism	4	https://www.ncbi.nlm.nih.gov/pmc/articles/PMC9309280/
Artificial Intelligence in Modern Medicine - The Evolving Necessity of the Present and Role in Transforming the Future of Medical Care	Pradnya Brijmohan Bhattad	Cureus	2020	review	fear	1	https://pubmed.ncbi.nlm.nih.gov/32528777/
Artificial intelligence (AI) in medicine, current applications and future role with special emphasis on its potential and promise in pathology: present and future impact, obstacles including costs and acceptance among pathologists, practical and philosophical considerations. A comprehensive review	Zubair Ahmad	Diagnostic Pathology	2021	review	fear	1	https://diagnosticpathology.biomedcentral.com/articles/10.1186/s13000-021-01085-4
Exploring knowledge, attitudes, and practices towards artificial intelligence among health professions' students in Jordan	Walid Al-Qerem	BMC Medical Informatics and Decision Making	2023	ORIGINAL RESEARCH article	skepticism	1	https://www.ncbi.nlm.nih.gov/pmc/articles/PMC10722664/
Responsible Use of Artificial Intelligence in Dentistry: Survey on Dentists' and Final-Year Undergraduates' Perspectives	Jelena Roganović	Healthcare (Basel)	2023	ORIGINAL RESEARCH article	fear	1	https://pubmed.ncbi.nlm.nih.gov/37239766/
Opinion research among Russian Physicians on the application of technologies using artificial intelligence in the field of medicine and health care	I A Orlova	BMC health services research	2023	ORIGINAL RESEARCH article	fear	1	https://pubmed.ncbi.nlm.nih.gov/37442981/
The integration of artificial intelligence in medical imaging practice: Perspectives of African radiographers	B O Botwe	Radiography	2021	ORIGINAL RESEARCH article	fear	1	https://pubmed.ncbi.nlm.nih.gov/33622574/
The impact of artificial intelligence on clinical education: perceptions of postgraduate trainee doctors in London (UK) and recommendations for trainers	Maya Banerjee	BMC medical education	2021	ORIGINAL RESEARCH article	skepticism	2	https://pubmed.ncbi.nlm.nih.gov/34391424/
Perceptions of Canadian radiation oncologists, radiation physicists, radiation therapists and radiation trainees about the impact of artificial intelligence in radiation oncology - national survey	Kristen Wong	Journal of medical imaging and radiation sciences.	2020	ORIGINAL RESEARCH article	fear	1,2,	https://pubmed.ncbi.nlm.nih.gov/33323332/
A qualitative study to explore opinions of Saudi Arabian radiologists concerning AI-based applications and their impact on the future of the radiology	Walaa Alsharif,	British journal of radiology open	2022	ORIGINAL RESEARCH article	reluctance, fear	1.2	https://pubmed.ncbi.nlm.nih.gov/36105424/
Impact of artificial intelligence on US medical students' choice of radiology	Kristen Reeder	https://www.clinicalimaging.org/article/S0899-7071(21)00392-2/fulltext	2021	original research study	anxiety	1	https://www.clinicalimaging.org/article/S0899-7071(21)00392-2/fulltext
ChatGPT and Medicine: Fears, Fantasy, and the Future of Physicians	Christopher J Peterson MD, MS	The Southwest Respiratory and Critical Care	2023	commentary (but with great literature review)	fear, anxiety	1	https://pulmonarychronicles.com/index.php/pulmonarychronicles/article/view/1193/2595
A Systematic Review of the Barriers to the Implementation of Artificial Intelligence in Healthcare	Molla Imaduddin Ahmed	Cureus	2023	review	“barriers”	1,2,3,4,	https://pubmed.ncbi.nlm.nih.gov/37927664/
A short guide for medical professionals in the era of artificial intelligence	Bertalan Mesko	Nature	2020	perspective	trust	3	https://www.nature.com/articles/s41746-020-00333-z
Moravec's paradox and the fear of job automation in health care	Anmol Aurora	The Lancelet	2023	correspondence	fear	1.3	https://www.thelancet.com/journals/lancet/article/PIIS0140-6736(23)01129-7/fulltext
Artificial Intelligence and Human Trust in Healthcare: Focus on Clinicians	Onur Asan	Journal of Medical Internet Research	2020	original study	trust	1,2,3,4	https://www.jmir.org/2020/6/e15154/
Artificial intelligence powers digital medicine	Alexander L. Fogel	Nature partner journals digital medicine	2018	review	fear	1, 4	https://www.ncbi.nlm.nih.gov/pmc/articles/pmid/31304291/
